# Supplementary material for: Incidence and Risk Factors of Secondary Infections in Critically Ill SARS-CoV-2 Patients: A Retrospective Study in an Intensive Care Unit
Source: Biomedicines. 2025 May 29;13(6):1333. doi: 10.3390/biomedicines13061333 (PMC12189098; doi:10.3390/biomedicines13061333)
Supplement: Supplementary file 1 [file biomedicines-13-01333-s001.zip]

Archive with 1 entries (1 files):
- biomedicines-3643686-supplementary.pdf
